# Supplementary material for: Soil Fungal Diversity and Ecology Assessed Using DNA Metabarcoding along a Deglaciated Chronosequence at Clearwater Mesa, James Ross Island, Antarctic Peninsula
Source: Biology (Basel). 2023 Feb 9;12(2):275. doi: 10.3390/biology12020275 (PMC9953209; doi:10.3390/biology12020275)
Supplement: Supplementary file 1 [file biology-12-00275-s001.zip]

Archive with 1 entries (1 files):
- biology-1937047-supplementary.pdf
